# Supplementary material for: Methane-cycling microbiomes in soils of the pan-Arctic and their response to permafrost degradation
Source: Commun Earth Environ. 2025 Sep 16;6(1):748. doi: 10.1038/s43247-025-02765-5 (PMC12440815; doi:10.1038/s43247-025-02765-5)
Supplement: Supplementary file 4 — Supplementary Data 1 [file 43247_2025_2765_MOESM4_ESM.xlsx]

## Sheet: taxa_MT_zotu
Phylotype	Kingdom	Phylum	Class	Order	Family	Genus	Species	NCBI_hit	NCBI_identity	Order_M*	Family_M*	Genus_M*	Genus_number**	Sequence
Zotu2248	Archaea	Halobacteriota	Methanosarcinia	Methanosarcinales	Methanoperedenaceae	Candidatus Methanoperedens	NA	-	-	Methanosarcinales	Methanoperedenaceae	Candidatus Methanoperedens	Candidatus Methanoperedens (1)	CACCGGCGGCCCGAGTGGTAGCCGTTATTATTGGGTTTAAAGGGTCCGTAGCCGGCCTATTAAGTCTCTTGGGAAATCTGGCGACTCAATCGTCAGGCGT
Zotu18343	Archaea	Halobacteriota	Methanosarcinia	Methanosarcinales	Methanoperedenaceae	Candidatus Methanoperedens	NA	-	-	Methanosarcinales	Methanoperedenaceae	Candidatus Methanoperedens	Candidatus Methanoperedens (2)	CACCGGCGGCCCGAGTGGTAGCCGTTATTATTGGGTTTAAAGGGTCCGTAGCCGGCCTATTAAGTCTCTTGGGAAATCTGGCGGCTTAACCGTCAGGCGT
Zotu3370	Bacteria	Methylomirabilota	Methylomirabilia	Methylomirabilales	Methylomirabilaceae	Candidatus Methylomirabilis	NA	-	-	Methylomirabilales	Methylomirabilaceae	Candidatus Methylomirabilis	Candidatus Methylomirabilis	TACGTAGGGGGCGAGCGTTGTTCGGATTTACTGGGCGTAAAGCGCGCGTAGGCGGCCTGATAAGTCGGATGTGAAACCCCTCGGCTTAACCGAGGATCCG
Zotu366	Bacteria	Pseudomonadota	Gammaproteobacteria	Methylococcales	Methylomonadaceae	Methylobacter	tundripaludum	Methylobacter tundripaludum SV96	1	Methylococcales	Methylomonadaceae	Methylobacter	Methylobacter (1)	TACGGAGGGTGCGAGCGTTAATCGGAATTACTGGGCGTAAAGCGTGCGTAGGCGGTTCGTTAAGTCAGATGTGAAAGCCCTGGGCTCAACCTGGGAACTG
Zotu3405	Bacteria	Pseudomonadota	Gammaproteobacteria	NA	NA	NA	NA	Methylobacter tundripaludum SV96	0.98	Methylococcales	Methylomonadaceae	Methylobacter	Methylobacter (2)	TACGGAGGGTGCGAGCGTTAATCGGAATTACTGGGCGTAAAGCGTGCGTAGGCGGTGCGTTAAGTCAGATGTGAAAGCCCTGGGCTTAACCTGGGAACTG
Zotu1727	Bacteria	Pseudomonadota	Gammaproteobacteria	Methylococcales	Methylomonadaceae	NA	NA	Methylobacter tundripaludum SV96	0.99	Methylococcales	Methylomonadaceae	Methylobacter	Methylobacter (3)	TACGGAGGGTGCAAGCGTTAATCGGAATTACTGGGCGTAAAGCGTGCGTAGGCGGTTCGTTAAGTCAGATGTGAAAGCCCTGGGCTCAACCTGGGAACTG
Zotu1519	Bacteria	Pseudomonadota	Gammaproteobacteria	Methylococcales	Methylomonadaceae	Methylobacter	NA	Methylobacter tundripaludum SV96	0.9898	Methylococcales	Methylomonadaceae	Methylobacter	Methylobacter (4)	TACGGAGGGTGCAAGCGTTAATCGGAATTACTGGGCGTAAAGCGTGCGTAGGCGGTTCGTTAAGTCAGATGTGAAAGCCCTGGGCTCAACCTGGGAACGG
Zotu1239	Bacteria	Pseudomonadota	Gammaproteobacteria	Methylococcales	Methylomonadaceae	Methylobacter	NA	Methylobacter tundripaludum SV96	1	Methylococcales	Methylomonadaceae	Methylobacter	Methylobacter (5)	TACGGAGGGTGCGAGCGTTAATCGGAATTACTGGGCGTAAAGCGTGCGTAGGCGGTTCGTTAAGTCAGATGTGAAAGCCCTGGGCTCAACCTGGGAACGG
Zotu1199	Bacteria	Pseudomonadota	Gammaproteobacteria	Methylococcales	Methylomonadaceae	NA	NA	Methylobacter tundripaludum SV96	0.9898	Methylococcales	Methylomonadaceae	Methylobacter	Methylobacter (6)	TACGGAGGGTGCGAGCGTTAATCGGAATTACTGGGCGTAAAGCGTGCGTAGGCGGTTCGTTAAGTCAGATGTGAAAGCCCCGGGCTCAACCTGGGAACGG
Zotu827	Bacteria	Pseudomonadota	Gammaproteobacteria	Methylococcales	Methylomonadaceae	NA	psychrophilus	Methylobacter psychrophilus/Methylobacter tundripaludum SV96	100%/99%	Methylococcales	Methylomonadaceae	Methylobacter	Methylobacter (7)	TACGGAGGGTGCGAGCGTTAATCGGAATTACTGGGCGTAAAGCGTGCGTAGGTGGTTCGTTAAGTCAGATGTGAAAGCCCTGGGCTCAACCTGGGAACTG
Zotu4931	Bacteria	Pseudomonadota	Gammaproteobacteria	Methylococcales	Methylomonadaceae	NA	NA	Methylobacter tundripaludum SV96	0.98	Methylococcales	Methylomonadaceae	Methylobacter	Methylobacter (8)	TACGGAGGGTGCGAGCGTTAATCGGAATTACTGGGCGTAAAGCGTGCGTAGGCGGCTCGTTAAGTCAGATGTGAAAGCCCTGGGCTTAACCTGGGAACTG
Zotu4804	Bacteria	Pseudomonadota	Gammaproteobacteria	Methylococcales	Methylomonadaceae	NA	NA	Methylobacter tundripaludum SV96	0.97	Methylococcales	Methylomonadaceae	Methylobacter	Methylobacter (9)	TACGGAGGGTGCAAGCGTTAATCGGAATTACTGGGCGTAAAGAGTGCGTAGGCGGCTCGTTAAGTCAGATGTGAAAGCCCTGGGCTCAACCTGGGAACTG
Zotu4727	Bacteria	Pseudomonadota	Alphaproteobacteria	Hyphomicrobiales	Beijerinckiaceae	Methylocella	palustris	Methylocella palustris	1	Hyphomicrobiales	Beijerinckiaceae	Methylocella	Methylocella	TACGAAGGGGGCTAGCGTTGTTCGGATTTACTGGGCGTAAAGCGCACGTAGGCGGATCTTTAAGTCAGAGGTGAAATGCCGGGGCTCAACCCCGGAACTG
Zotu9137	Bacteria	Pseudomonadota	Alphaproteobacteria	Hyphomicrobiales	Beijerinckiaceae	Methyloferula	stellata	Methyloferula stellata AR4	1	Hyphomicrobiales	Beijerinckiaceae	Methyloferula	Methyloferula	AGGGGGCTAGCGTTGTTCGGATTTACTGGGCGTAAAGCGCACGTAGGCGGATTCTTAAGTCAGAGGTGAAATCCCAGGGCTCAACCCTGGAACTGCCTTT
Zotu23713	Bacteria	Pseudomonadota	Gammaproteobacteria	Methylococcales	Methylomonadaceae	Methylomonas	NA	Methylomonas albis	1	Methylococcales	Methylomonadaceae	Methylomonas	Methylomonas (1)	TACGGAGGGTGCAAGCGTTAATCGGAATTACTGGGCGTAAAGCGTGCGTAGGCGGCTTGTTCAGTCAGATGTGAAAGCCCTGGGCTTAACCTGGGAACTG
Zotu17205	Bacteria	Pseudomonadota	Gammaproteobacteria	NA	NA	NA	NA	Methylomonas albis	0.9796	Methylococcales	Methylomonadaceae	Methylomonas	Methylomonas (2)	TACGGAGGGTGCGAGCGTTAATCGGAATTACTGGGCGTAAAGCGTGCGTAGGCGGCTTGTTAAGTCAGATGTGAAAGCCCTGGGCTTAACCTGGGAACGG
Zotu5478	Bacteria	Pseudomonadota	Gammaproteobacteria	Methylococcales	Methylomonadaceae	pLW-20	NA	Methylotuvimicrobium japanense/Methylotuvimicrobium alcaliphilum 20Z	0.99	Methylococcales	Methylomonadaceae	Methylotuvimicrobium	Methylotuvimicrobium (1)	TACGGAGGGTGCGAGCGTTAATCGGAATTACTGGGCGTAAAGAGTGCGTAGGCGGTTATTTAAGTCAGATGTGAAAGCCCCGGGCTTAACCTGGGAACGG
Zotu1253	Bacteria	Pseudomonadota	Gammaproteobacteria	Methylococcales	Methylomonadaceae	NA	NA	Methylotuvimicrobium japanense/Methylotuvimicrobium alcaliphilum 20Z	0.99	Methylococcales	Methylomonadaceae	Methylotuvimicrobium	Methylotuvimicrobium (2)	TACGGAGGGTGCGAGCGTTAATCGGAATTACTGGGCGTAAAGCGTGCGTAGGCGGTTAATTAAGTCAGATGTGAAAGCCCCGGGCTTAACCTGGGAACGG
Zotu22260	Bacteria	Pseudomonadota	Gammaproteobacteria	Methylococcales	Methylomonadaceae	Methylovulum	psychrotolerans	Methylovulum psychrotolerans	1	Methylococcales	Methylomonadaceae	Methylovulum	Methylovulum (1)	TACGGAGGGTGCAAGCGTTAATCGGAATTACTGGGCGTAAAGCGTGCGTAGGCGGCCCGTTAAGTCAGATGTGAAAGCCCCGGGCTCAACCTGGGAACGG
Zotu13543	Bacteria	Pseudomonadota	Gammaproteobacteria	Methylococcales	Methylomonadaceae	NA	NA	Methylovulum miyakonense HT12	0.9798	Methylococcales	Methylomonadaceae	Methylovulum	Methylovulum (2)	GTGCCAGCAGCCGCGGTAATACGGAGGGTGCGAGCGTTAATCGGAATTACTGGGCGTAAAGCGTGCGTAGGCGGCCCGCCAAGTCAGATGTGAAAGCCCT
Zotu13326	Bacteria	Pseudomonadota	Gammaproteobacteria	Methylococcales	Methylomonadaceae	NA	NA	Methylovulum psychrotolerans	0.97	Methylococcales	Methylomonadaceae	Methylovulum	Methylovulum (3)	TACGGAGGGTGCAAGCGTTAATCGGAATTACTGGGCGTAAAGCGTGCGTAGGTGGCTCGTTAAGTCAGATGTGAAAGCCCCGGGCTTAACCTGGGAACGG
Zotu13655	Bacteria	Pseudomonadota	Gammaproteobacteria	NA	NA	NA	NA	Methylomagnum ishizawai	0.94	Methylococcales	Methylococcaceae	NA	NA (1)	TACGGAGGGTGCGAGCGTTAATCGGAATTACTGGGCGTAAAGCGTGCGTAGGCGGGCCGTTAAGTCCTGCGTGAAAGCCCCGGGCTCAACCTGGGAACTG
Zotu7602	Bacteria	Pseudomonadota	Gammaproteobacteria	Methylococcales	Methylococcaceae	NA	NA	Methyloparacoccus murrellii	0.94	Methylococcales	Methylococcaceae	NA	NA (2)	TACGTAGGGTGCAAGCGTTAATCGGAATTACTGGGCGTAAAGCGCGCGTAGGCGGTTGACTAAGTTTGCTGTGAAAGCCCCGGGCTTAACCTGGGAACTG
Zotu24606	Bacteria	Pseudomonadota	Gammaproteobacteria	Methylococcales	Methylococcaceae	NA	NA	Methyloparacoccus murrellii	0.96	Methylococcales	Methylococcaceae	NA	NA (3)	TACGGAGGGTGCGAGCGTTAATCGGAATTACTGGGCGTAAAGCGCGCGTAGGCGGTTGACTAAGTTTGCTGTGAAAGCCCCGGGCTTAACCTGGGAACTG
Zotu20386	Bacteria	Pseudomonadota	Gammaproteobacteria	Methylococcales	Methylococcaceae	NA	NA	Methyloparacoccus murrellii	0.9684	Methylococcales	Methylococcaceae	NA	NA (4)	TACATAGGGTGCGAGCGTTAATCGGAATTACTGGGCGTAAAGCGCGCGTAGGCGGTTGGCTAAGTTTGCTGTGAAAGCCCCGGGCTTAACCTGGGAACTG
Zotu11686	Bacteria	Pseudomonadota	Gammaproteobacteria	Methylococcales	Methylococcaceae	Methylocaldum	NA	Methylococcus capsulatus	0.9588	Methylococcales	Methylococcaceae	NA	NA (5)	TACGGAGGGTGCGAGCGTTAATCGGAATTACTGGGCGTAAAGCGCGCGTAGGCGGTTTGATGAGTCCGTCGTGAAAGCCCTGGGCTTAACCTGGGAATTG
*	modifeied taxonomy based on NCBI blast results, changes are highlighted as blue
**	the numbers match the numbers in Fig. 4

## Sheet: taxa_MG_zotu
Phylotype	Kingdom	Phylum	Class	Order	Family	Genus	Species	NCBI_hit	NCBI_identity	Family_M*	Genus_number**	Sequence
Zotu1828	Archaea	Halobacteriota	Methanomicrobia	Methanomicrobiales	Rice Cluster II	NA	NA	-	-	Ca. Methanoflorentaceae	NA	ACCGGCGGCTCAAGTGGTGGCCGCTATTATTGGGCTTAAAGGGTCCGTAGCCGGACCAGTTAGTCCCTTGGGAAATCTTACGGCTTAACCGTAAGGCTGC
Zotu4765	Archaea	Halobacteriota	Methanosarcinia	Methanosarcinales	Methanosarcinaceae	Methanosarcina	NA	Methanosarcina subterranea/Methanosarcina lacustris	0.99	Methanosarcinaceae	Methanosarcina (1)	CACCGGCGGCCCGAGTGGTGATCGTGATTATTGGGTCTAAAGGGTCCGTAGCCGGTTTGGTCAGTCCTCCGGGAAATCTGACGGCTTAACCATTAGGCTT
Zotu23690	Archaea	Halobacteriota	Methanosarcinia	Methanosarcinales	Methanosarcinaceae	Methanosarcina	NA	Methanosarcina acetivorans/Methanosarcina vacuolata	0.98	Methanosarcinaceae	Methanosarcina (2)	ACCGGCGGCCCGAGTGGTGATCGTAATTATTGGGTCTAAAGGGTCCGTAGCCGGTTTGGTCAGTCCTTCGGGAAATCTGACAGCTCAACTGTTAGGCTTT
Zotu2115	Archaea	Halobacteriota	Methanosarcinia	Methanosarcinales	Methanosarcinaceae	Methanosarcina	NA	Methanosarcina subterranea/Methanosarcina lacustris	1	Methanosarcinaceae	Methanosarcina (3)	CACCGGCGGCCCGAGTGGTGATCGTGATTATTGGGTCTAAAGGGTCCGTAGCCGGTTTGGTCAGTCCTCCGGGAAATCTGACGGCTTAACCGTTAGGCTT
Zotu13148	Archaea	Halobacteriota	Methanosarcinia	Methanosarcinales	Methanosarcinaceae	Methanosarcina	NA	Methanosarcina acetivorans/Methanosarcina vacuolata	1	Methanosarcinaceae	Methanosarcina (4)	ACCGGCGGCCCGAGTGGTGATCGTGATTATTGGGTCTAAAGGGTCCGTAGCCGGTTTGGTCAGTCCTCCGGGAAATCTGACAGCTCAACTGTTAGGCTTT
Zotu3861	Archaea	Halobacteriota	Methanosarcinia	Methanosarcinales	Methanosaetaceae	Methanothrix	NA	Methanothrix soehngenii	0.94	Methanosaetaceae	Methanothrix (1)	CACCGGCGGCTCGAGTGGTAACCGTTATTATTGGGTCTAAAGGGTCTGTAGCCGGCCGGATAAGTCTCTTGGGAAATCCAGCAGCTCAACTGTTGGGCTT
Zotu28066	Archaea	Halobacteriota	Methanosarcinia	Methanosarcinales	Methanosaetaceae	Methanothrix	NA	Methanothrix soehngenii	0.99	Methanosaetaceae	Methanothrix (2)	CACCGGCGGCTCGAGTGGTAACCGTTATTATTGGGTCTAAAGGGTCTGTAGCCGGCCGGATAAGTCTCTTGGGAAATCTGGCAGCTTAACTGTCAGGCTT
Zotu7938	Archaea	Halobacteriota	Methanomicrobia	Methanomicrobiales	Methanoregulaceae	Methanosphaerula	NA	Methanosphaerula palustris	1	Methanoregulaceae	Methanosphaerula	TACCGGCGGCTCGAGTGGTGGCCACTATTACTGGGCTTAAAGCGTCCGTAGCTTGGTTGTTAAGTCTCTTGGGAAATCTGTCGGCTTAACCGACAGGCGT
Zotu18206	Archaea	Halobacteriota	Methanomicrobia	Methanomicrobiales	Methanoregulaceae	Methanoregula	NA	Methanoregula formicica/Methanoregula boonei 6A8	0.96	Methanoregulaceae	Methanoregula (1)	TACCGGCGGCTCGAGTGGTGGCCACTATTACTGGGCTTAAAGCGTTCGTAGCTGGTCTGTTAAGTCTCTGGGGAAATCTACCGGCTTAACCGGTAGGCGT
Zotu16013	Archaea	Halobacteriota	Methanomicrobia	Methanomicrobiales	Methanoregulaceae	Methanoregula	NA	Methanoregula formicica/Methanoregula boonei 6A8	0.956	Methanoregulaceae	Methanoregula (2)	TACCGGCGGCTCGAGTGGTGGCCACTATTACTGGGCTTAAAGCGTTCGTAGCTGGTCTGTTAAGTCTCTGGGGAAATCTACTGGCTTAACCAATAGGCGT
Zotu13428	Archaea	Halobacteriota	Methanomicrobia	Methanomicrobiales	Methanoregulaceae	Methanoregula	NA	Methanoregula formicica/Methanoregula boonei 6A8	0.99	Methanoregulaceae	Methanoregula (3)	TACCGGCGGCTCGAGTGGTGGCCACTATTACTGGGCTTAAAGCGTTCGTAGCTGGTTTGTTAAGTCTCTGGGGAAATCTTCCGGCTTAACCGGAAGGCGT
Zotu10060	Archaea	Halobacteriota	Methanomicrobia	Methanomicrobiales	Methanoregulaceae	Methanoregula	NA	Methanoregula formicica/Methanoregula boonei 6A8	0.96	Methanoregulaceae	Methanoregula (4)	TACCGGCGGCTCGAGTGGTGGCCACTATTACTGGGCTTAAAGCGTTCGTAGCTGGTCTGTTAAGTCTCTGGGGAAATCTGCCGGCTTAACCGGCAGGCGT
Zotu8952	Archaea	Thermoplasmatota	Thermoplasmata	Methanomassiliicoccales	Methanomassiliicoccaceae	NA	NA	Methanomassiliicoccus luminyensis B10	0.9388	Methanomassiliicoccaceae	NA (1)	TACCCGCGGCCCGAGTGGTGGTCGATATTATTGAGCCTAAAACGTTCGTAGCCGGTCTTGTAAATCCTTGGGTAAATCGGCCAGCTTAACTGTCCGAAGT
Zotu11426	Archaea	Thermoplasmatota	Thermoplasmata	Methanomassiliicoccales	Methanomassiliicoccaceae	NA	NA	Methanomassiliicoccus luminyensis B10	0.949	Methanomassiliicoccaceae	NA (2)	TACCCGCGGCCCGAGTGGTGGTCGATATTATTGAGCCTAAAACGTCCGTAGCCGGTCTTGTAAATCCTTGGGTAAATCGGCCAGCTTAACTGTCCGAAGT
Zotu28885	Archaea	Methanobacteriota	Methanobacteria	Methanobacteriales	Methanobacteriaceae	Methanobrevibacter	NA	Methanobrevibacter thaueri	1	Methanobacteriaceae	Methanobrevibacter	CACCGGCAGCTCTAGTGGTAACAATTTTTATTGGGCCTAAAGCGTCCGTAGCCGGTTTAATAAGTCTCTGGTGAAATCCTGTAGCTTAACTGTGGGAATT
Zotu9018	Archaea	Methanobacteriota	Methanobacteria	Methanobacteriales	Methanobacteriaceae	Methanobacterium	NA	Methanobacterium arcticum/espanolae/bryntii/uliginosum/veterum	1	Methanobacteriaceae	Methanobacterium (1)	CACCGGCAGCTCAAGTGGTGGCCATTTTTATTGGGCCTAAAGCGTTCGTAGCCGGCTTGATAAGTCTCTGGTGAAATCCCATAGCTTAACTGTGGGAATT
Zotu245	Archaea	Methanobacteriota	Methanobacteria	Methanobacteriales	Methanobacteriaceae	Methanobacterium	NA	Methanobacterium lacus	0.99	Methanobacteriaceae	Methanobacterium (2)	CACCGGCAGCTCAAGTGGTGGCCATTATTATTGGGCCTAAAGCGTTCGTAGCCGGTTTGATAAGTCTCTGGTGAAATCCCGCAGCTTAACTGTGGGACTT
Zotu19379	Archaea	Methanobacteriota	Methanobacteria	Methanobacteriales	Methanobacteriaceae	Methanobacterium	NA	Methanobacterium subterraneum/Methanobacterium ferruginis	1	Methanobacteriaceae	Methanobacterium (3)	CACCGGCAGCTCAAGTGGTGGCCATTTTTATTGGGCCTAAAGCGTTCGTAGCCGGCTTGATAAGTCTCTGGTGAAATCCCACAGCTTAACTGTGGGAATT
Zotu17995	Archaea	Methanobacteriota	Methanobacteria	Methanobacteriales	Methanobacteriaceae	Methanobacterium	NA	Methanobacterium arcticum/espanolae/bryntii/uliginosum/veterum	0.99	Methanobacteriaceae	Methanobacterium (4)	CACCGGCCGCTCAAGTGGTGGCCATTTTTATTGGGCCTAAAGCGTTCGTAGCCGGCTTGATAAGTCTCTGGTGAAATCCCATAGCTTAACTGTGGGAATT
Zotu12597	Archaea	Methanobacteriota	Methanobacteria	Methanobacteriales	Methanobacteriaceae	Methanobacterium	NA	Methanobacterium oryzae	0.99	Methanobacteriaceae	Methanobacterium (5)	CACCGGCAGCTCAAGTGGTGGCCATTATTATTGGGCCTAAAGCGTTCGTAGCCGGCCTGATAAGTCTCTGGTGAAATCCCATAGCTTAACTATGGGAATT
Zotu10264	Archaea	Methanobacteriota	Methanobacteria	Methanobacteriales	Methanobacteriaceae	Methanobacterium	NA	Methanobacterium kanagiense	0.99	Methanobacteriaceae	Methanobacterium (6)	CACCGGCAGCTCAAGTGGTGGCCGTTTTTATTGGGCCTAAAGCGTTCGTAGCCGGCCTGATAAGTCTCTGGTGAAATCCCACAGCTTAACTGTGGGAATT
Zotu7701	Archaea	Halobacteriota	Methanomicrobia	Methanomicrobiales	NA	NA	NA	Methanofollis formosanus	0.95	Methanobacteriaceae	NA	TACCGGCGGCTCGAGTGGTGGCCACTATTACTGGGCTTAAAGCGTTCGTAGCTGGGTTGTTAAGTTTCTTGGGAAATCTACCGGCTTAACCGATAGGCGT
*	modifeied taxonomy based on NCBI blast results, changes are highlighted as blue
**	the numbers match the numbers in Fig. 4

## Sheet: taxa_MT_ASV
Phylotype	Kingdom	Phylum	Class	Order	Family	Genus	Species	NCBI_hit	NCBI_identity	M. gorgona_identity*	Genus_M**	Genus_number***	Sequence
ASV469	Bacteria	Pseudomonadota	Alphaproteobacteria	Hyphomicrobiales	Beijerinckiaceae	Methylocapsa	NA	Methylocapsa palsarum	0.988	0.988	Methylocapsa	Methylocapsa (1)	CGAAGGGGGCTAGCGTTGTTCGGAATTACTGGGCGTAAAGCGCACGTAGGCGGATTTTTAAGTCAGGGGTGAAATCCCGAGGCTCAACCTCGGAACTGCCTTTGATACTGGGAATCTTGAGTCCGGGAGAGGTGAGTGGAACTGCGAGTGTAGAGGTGAAATTCGTAGATATTCGCAAGAACACCAGTGGCGAAGGCGGCTCACTGGCCCGGTACTGACGCTGAGGTGCGAAAGCGTGGGGAGCAAACA
ASV2716	Bacteria	Pseudomonadota	Alphaproteobacteria	Hyphomicrobiales	Beijerinckiaceae	Methylocapsa	NA	Methylocapsa palsarum	0.988	0.984	Methylocapsa	Methylocapsa (2)	TACGAAGGGGGCTAGCGTTGTTCGGAATTACTGGGCGTAAAGCGCACGTAGGCGGATCCTTAAGTCAGGGGTGAAATCCCGAGGCTCAACCTCGGAACTGCCTTTGATACTGGGGATATCGAGTCCGGGAGAGGTGAGTGGAACTGCGAGTGTAGAGGTGAAATTCGTAGATATTCGCAAGAACACCAGTGGCGAAGGCGGCTCACTGGCCCGGTACTGACGCTGAGGTGCGAAAGCGTGGGGAGCAAACA
ASV3351	Bacteria	Pseudomonadota	Alphaproteobacteria	Hyphomicrobiales	Beijerinckiaceae	Methylocapsa	NA	Methylocapsa palsarum	0.9841	0.988	Methylocapsa	Methylocapsa (3)	TACGAAGGGGGCTAGCGTTGTTCGGAATTACTGGGCGTAAAGCGCACGTAGGCGGATTTTTAAGTCAGGGGTGAAATCCCGAGGCTCAACCTCGGAACTGCCTTTGATACTGGGAATCTTGAGTCCGGGAGAGGTGAGTGGAACTGCGAGTGTAGAGGTGAAATTCGTAGATATTCGCAAGAACACCAGTGGCGAAGGCGGCTCACTGGCCCGGTACTGACGCTGAGGTGCGAAAGCGTGGGGAGCAAACA
ASV5264	Bacteria	Pseudomonadota	Alphaproteobacteria	Hyphomicrobiales	Beijerinckiaceae	Methylocapsa	NA	Methylocapsa palsarum	0.9839	0.98	Methylocapsa	Methylocapsa (4)	CGAAGGGGGCTAGCGTTGTTCGGAATTACTGGGCGTAAAGCGCGCGTAGGCGGATCCTTAAGTCAGGGGTGAAATCCCGAGGCTCAACCTCGGAACTGCCTTTGATACTGGGGATATCGAGTCCGGGAGAGGTGAGTGGAACTGCGAGTGTAGAGGTGAAATTCGTAGATATTCGCAAGAACACCAGTGGCGAAGGCGGCTCACTGGCCCGGTACTGACGCTGAGGTGCGAAAGCGTGGGGAGCAAACA
ASV7181	Bacteria	Pseudomonadota	Alphaproteobacteria	Hyphomicrobiales	Beijerinckiaceae	Methylocapsa	NA	Methylocapsa palsarum	0.988	0.976	Methylocapsa	Methylocapsa (5)	CGAAGGGGGCTAGCGTTGTTCGGAATTACTGGGCGTAAAGCGCACGTAGGCGGATCTTTAAGTCAGGGGTGAAATCCCGAGGCTCAACCTCGGAACTGCCTTTGATACTGAGGATATCGAGTCCGGGAGAGGTGAGTGGAACTGCGAGTGTAGAGGTGAAATTCGTAGATATTCGCAAGAACACCAGTGGCGAAGGCGGCTCACTGGCCCGGTACTGACGCTGAGGTGCGAAAGCGTGGGGAGCAAACA
ASV7447	Bacteria	Pseudomonadota	Alphaproteobacteria	Hyphomicrobiales	Beijerinckiaceae	Methylocapsa	NA	Methylocapsa palsarum	0.988	0.984	Methylocapsa	Methylocapsa (6)	CGAAGGGGGCTAGCGTTGTTCGGAATTACTGGGCGTAAAGCGCACGTAGGCGGATCCTTAAGTCAGGGGTGAAATCCCGAGGCTCAACCTCGGAACTGCCTTTGATACTGGGGATATCGAGTCCGGGAGAGGTGAGTGGAACTGCGAGTGTAGAGGTGAAATTCGTAGATATTCGCAAGAACACCAGTGGCGAAGGCGGCTCACTGGCCCGGTACTGACGCTGAGGTGCGAAAGCGTGGGGAGCAAACA
ASV8524	Bacteria	Pseudomonadota	Alphaproteobacteria	Hyphomicrobiales	Beijerinckiaceae	Methylocapsa	NA	Methylocapsa palsarum	0.992	0.98	Methylocapsa	Methylocapsa (7)	TACGAAGGGGGCTAGCGTTGTTCGGAATTACTGGGCGTAAAGCGCACGTAGGCGGATCTTTAAGTCAGGGGTGAAATCCCGAGGCTCAACCTCGGAACTGCCTTTGATACTGGGGATATCGAGTCCGGGAGAGGTGAGTGGAACTGCGAGTGTAGAGGTGAAATTCGTAGATATTCGCAAGAACACCAGTGGCGAAGGCGGCTCACTGGCCCGGTACTGACGCTGAGGTGCGAAAGCGTGGGGAGCAAACA
ASV9046	Bacteria	Pseudomonadota	Alphaproteobacteria	Hyphomicrobiales	Beijerinckiaceae	Methylocapsa	NA	Methylocapsa palsarum	0.992	0.98	Methylocapsa	Methylocapsa (8)	CGAAGGGGGCTAGCGTTGTTCGGAATTACTGGGCGTAAAGCGCACGTAGGCGGATCTTTAAGTCAGGGGTGAAATCCCGAGGCTCAACCTCGGAACTGCCTTTGATACTGGGGATATCGAGTCCGGGAGAGGTGAGTGGAACTGCGAGTGTAGAGGTGAAATTCGTAGATATTCGCAAGAACACCAGTGGCGAAGGCGGCTCACTGGCCCGGTACTGACGCTGAGGTGCGAAAGCGTGGGGAGCAAACA
ASV10087	Bacteria	Methylomirabilota	Methylomirabilia	Methylomirabilales	Methylomirabilaceae	Candidatus Methylomirabilis	NA	-	-	-	Candidatus Methylomirabilis	Candidatus Methylomirabilis (1)	CGTAGGGGGCGAGCGTTGTTCGGATTTACTGGGCGTAAAGCGCGCGTAGGCGGCCTGATAAGTCGGATGTGAAACCCCTCGGCTTAACCGAGGATCCGCAGCCGAAACTGCCAGGCTTGAGTCTAGGAGAGGAGAGCGGAATTCCCAGTGTAGCGGTGAAATGCGTAGATATTGGGAGGAACACCAGTGGCGAAGGCGGCTCTCTGGACTAGTACTGACGCTGAGGCGCGAAAGCTAGGGGAGCGAACG
ASV11037	Bacteria	Methylomirabilota	Methylomirabilia	Methylomirabilales	Methylomirabilaceae	Candidatus Methylomirabilis	NA	-	-	-	Candidatus Methylomirabilis	Candidatus Methylomirabilis (2)	CGTAGGGGGCGAGCGTTGTTCGGATTTACTGGGCGTAAAGCGCGCGTAGGCGGCCTGATAAGTCGGATGTGAAACCCCTCGGCTTAACCGAGGATCCGCAGCCGAAACTGCCAGGCTTGAGTCTAGGAGAGGAGAGCGGAATTCCCAGTGTAGCGGTGAAATGCGTAGATATTGGGAGGAACACCAGTGGCGAAGGCGGCTCTCTGGACTAGTACTGACGCTGAGGCGCGAAAGCTAGGGGAGCGAACGGG
ASV2044	Bacteria	Pseudomonadota	Gammaproteobacteria	Methylococcales	Methylomonadaceae	Crenothrix	NA	Methylobacter tundripaludum SV96	0.9761	-	Methylobacter	Methylobacter (1)	CGGAGGGTGCGAGCGTTAATCGGAATTACTGGGCGTAAAGCGTGCGTAGGCGGTGCGTTAAGTCAGATGTGAAAGCCCTGGGCTTAACCTGGGAACTGCATTTGAAACTGGCGTACTAGAGTTGAGTAGAGGGGAGTGGAATTTCAGGTGTAGCGGTGAAATGCGTAGATATCTGAAGGAACACCAGTGGCGAAGGCGACTCCCTGGACTCAAACTGACGCTGAGGTACGAAAGCGTGGGTAGCAAACAGG
ASV3295	Bacteria	Pseudomonadota	Gammaproteobacteria	Methylococcales	Methylomonadaceae	Crenothrix	NA	Methylobacter tundripaludum SV96	0.9522	-	Methylobacter	Methylobacter (2)	TACGGAGGGTGCAAGCGTTAATCGGAATTACTGGGCGTAAAGAGTGCGTAGGCGGCTCGTTAAGTCAGATGTGAAAGCCCTGGGCTCAACCTGGGAACTGCATTTGAAACTGGCGAGCTAGAGTTGAGTAGAGGTAAGTGGAATTTCAGGTGTAGCGGTGAAATGCGTAGATATCTGAAGGAACACCAGTGGCGAAGGCGACTTACTGGACTCAAACTGACGCTGAGGTACGAAAGCGTGGGTAGCAAACA
ASV4596	Bacteria	Pseudomonadota	Gammaproteobacteria	Methylococcales	Methylomonadaceae	Methylobacter	NA	Methylobacter tundripaludum SV96	0.992	-	Methylobacter	Methylobacter (3)	TACGGAGGGTGCGAGCGTTAATCGGAATTACTGGGCGTAAAGCGTGCGTAGGCGGTTCGTTAAGTCAGATGTGAAAGCCCCGGGCTCAACCTGGGAACTGCATTTGAAACTGGCGGACTCGAGTTTAGTAGAGGGGAGTGGAATTTCAGGTGTAGCGGTGAAATGCGTAGATATCTGAAGGAACACCAGTGGCGAAGGCGACTCCCTGGACTAGAACTGACGCTGAGGTACGAAAGCGTGGGTAGCAAACA
ASV5398	Bacteria	Pseudomonadota	Gammaproteobacteria	Methylococcales	Methylomonadaceae	Methylobacter	tundripaludum	Methylobacter tundripaludum SV96	1	-	Methylobacter	Methylobacter (4)	CGGAGGGTGCGAGCGTTAATCGGAATTACTGGGCGTAAAGCGTGCGTAGGCGGTTCGTTAAGTCAGATGTGAAAGCCCTGGGCTCAACCTGGGAACTGCATTTGAAACTGGCGGACTAGAGTTTAGTAGAGGGGAGTGGAATTTCAGGTGTAGCGGTGAAATGCGTAGATATCTGAAGGAACACCAGTGGCGAAGGCGACTCCCTGGACTAGAACTGACGCTGAGGTACGAAAGCGTGGGTAGCAAACAGG
ASV6061	Bacteria	Pseudomonadota	Gammaproteobacteria	Methylococcales	Methylomonadaceae	Methylobacter	NA	Methylobacter tundripaludum SV96	0.992	-	Methylobacter	Methylobacter (5)	CGGAGGGTGCGAGCGTTAATCGGAATTACTGGGCGTAAAGCGTGCGTAGGCGGTTCGTTAAGTCAGATGTGAAAGCCCCGGGCTCAACCTGGGAACTGCATTTGAAACTGGCGGACTCGAGTTTAGTAGAGGGGAGTGGAATTTCAGGTGTAGCGGTGAAATGCGTAGATATCTGAAGGAACACCAGTGGCGAAGGCGACTCCCTGGACTAGAACTGACGCTGAGGTACGAAAGCGTGGGTAGCAAACA
ASV6205	Bacteria	Pseudomonadota	Gammaproteobacteria	Methylococcales	Methylomonadaceae	Methylobacter	NA	Methylobacter tundripaludum SV96	0.9639	-	Methylobacter	Methylobacter (6)	CGGAGGGTGCGAGCGTTAATCGGAATTACTGGGCGTAAAGCGTGCGTAGGCGGTTAATTAAGTCAGATGTGAAAGCCCCGGGCTTAACCTGGGAACGGCATTTGATACTGGTTAACTAGAGTTTAGTAGAGGGGAGTGGAATTTCAGGTGTAGCGGTGAAATGCGTAGATATCTGAAGGAACACCAGTGGCGAAGGCGACTCCCTGGACTAGAACTGACGCTGAGGTACGAAAGCGTGGGTAGCAAACA
ASV6209	Bacteria	Pseudomonadota	Gammaproteobacteria	Methylococcales	Methylomonadaceae	Methylobacter	NA	Methylobacter tundripaludum SV96/Methylobacter marinus	0.9598	-	Methylobacter	Methylobacter (7)	CGGAGGGTGCGAGCGTTAATCGGAATTACTGGGCGTAAAGCGTGCGTAGGCGGTTGATTAAGTCAGATGTGAAAGCCCCGGGCTTAACCTGGGAACGGCATTTGATACTGGTTAACTAGAGTTTAGTAGAGGGGAGTGGAATTTCAGGTGTAGCGGTGAAATGCGTAGAGATCTGAAGGAACACCAGTGGCGAAGGCGACTCCCTGGACTAGAACTGACGCTGAGGTACGAAAGCGTGGGTAGCAAACA
ASV6940	Bacteria	Pseudomonadota	Gammaproteobacteria	Methylococcales	Methylomonadaceae	Methylobacter	tundripaludum	Methylobacter tundripaludum SV96	1	-	Methylobacter	Methylobacter (8)	TACGGAGGGTGCGAGCGTTAATCGGAATTACTGGGCGTAAAGCGTGCGTAGGCGGTTCGTTAAGTCAGATGTGAAAGCCCTGGGCTCAACCTGGGAACTGCATTTGAAACTGGCGGACTAGAGTTTAGTAGAGGGGAGTGGAATTTCAGGTGTAGCGGTGAAATGCGTAGATATCTGAAGGAACACCAGTGGCGAAGGCGACTCCCTGGACTAGAACTGACGCTGAGGTACGAAAGCGTGGGTAGCAAACAGG
ASV7357	Bacteria	Pseudomonadota	Gammaproteobacteria	Methylococcales	Methylomonadaceae	Methylobacter	NA	Methylobacter tundripaludum SV96	0.992	-	Methylobacter	Methylobacter (9)	CGGAGGGTGCGAGCGTTAATCGGAATTACTGGGCGTAAAGCGTGCGTAGGCGGTTCGTTAAGTCAGATGTGAAAGCCCCGGGCTCAACCTGGGAACTGCATTTGAAACTGGCGGACTCGAGTTTAGTAGAGGGGAGTGGAATTTCAGGTGTAGCGGTGAAATGCGTAGATATCTGAAGGAACACCAGTGGCGAAGGCGACTCCCTGGACTAGAACTGACGCTGAGGTACGAAAGCGTGGGTAGCAAACAGG
ASV7590	Bacteria	Pseudomonadota	Gammaproteobacteria	Methylococcales	Methylomonadaceae	Crenothrix	NA	Methylobacter tundripaludum SV96	0.9526	-	Methylobacter	Methylobacter (10)	TACGGAGGGTGCAAGCGTTAATCGGAATTACTGGGCGTAAAGAGTGCGTAGGCGGCTCGTTAAGTCAGATGTGAAAGCCCTGGGCTCAACCTGGGAACTGCATTTGAAACTGGCGAGCTAGAGTTGAGTAGAGGTAAGTGGAATTTCAGGTGTAGCGGTGAAATGCGTAGATATCTGAAGGAACACCAGTGGCGAAGGCGACTTACTGGACTCAAACTGACGCTGAGGTACGAAAGCGTGGGTAGCAAACAGG
ASV7750	Bacteria	Pseudomonadota	Gammaproteobacteria	Methylococcales	Methylomonadaceae	Methylobacter	NA	Methylobacter tundripaludum SV96	0.992	-	Methylobacter	Methylobacter (11)	TACGGAGGGTGCAAGCGTTAATCGGAATTACTGGGCGTAAAGCGTGCGTAGGCGGTTCGTTAAGTCAGATGTGAAAGCCCTGGGCTCAACCTGGGAACTGCATTTGAAACTGGCGGACTCGAGTTTAGTAGAGGGGAGTGGAATTTCAGGTGTAGCGGTGAAATGCGTAGATATCTGAAGGAACACCAGTGGCGAAGGCGACTCCCTGGACTAGAACTGACGCTGAGGTACGAAAGCGTGGGTAGCAAACA
ASV8822	Bacteria	Pseudomonadota	Gammaproteobacteria	Methylococcales	Methylomonadaceae	Methylobacter	NA	Methylobacter tundripaludum SV96	0.996	-	Methylobacter	Methylobacter (12)	CGGAGGGTGCGAGCGTTAATCGGAATTACTGGGCGTAAAGCGTGCGTAGGCGGTTCGTTAAGTCAGATGTGAAAGCCCTGGGCTCAACCTGGGAACTGCATTTGAAACTGGCGGACTCGAGTTTAGTAGAGGGGAGTGGAATTTCAGGTGTAGCGGTGAAATGCGTAGATATCTGAAGGAACACCAGTGGCGAAGGCGACTCCCTGGACTAGAACTGACGCTGAGGTACGAAAGCGTGGGTAGCAAACAGG
ASV9660	Bacteria	Pseudomonadota	Gammaproteobacteria	Methylococcales	Methylomonadaceae	Methylobacter	NA	Methylobacter tundripaludum SV96	0.9921	-	Methylobacter	Methylobacter (13)	TACGGAGGGTGCGAGCGTTAATCGGAATTACTGGGCGTAAAGCGTGCGTAGGCGGTTCGTTAAGTCAGATGTGAAAGCCCCGGGCTCAACCTGGGAACTGCATTTGAAACTGGCGGACTCGAGTTTAGTAGAGGGGAGTGGAATTTCAGGTGTAGCGGTGAAATGCGTAGATATCTGAAGGAACACCAGTGGCGAAGGCGACTCCCTGGACTAGAACTGACGCTGAGGTACGAAAGCGTGGGTAGCAAACAGG
ASV9819	Bacteria	Pseudomonadota	Gammaproteobacteria	Methylococcales	Methylomonadaceae	NA	NA	Methylobacter tundripaludum SV96	0.9761	-	Methylobacter	Methylobacter (14)	TACGGAGGGTGCGAGCGTTAATCGGAATTACTGGGCGTAAAGCGTGCGTAGGCGGTGCGTTAAGTCAGATGTGAAAGCCCTGGGCTTAACCTGGGAACTGCATTTGAAACTGGCGTACTAGAGTTGAGTAGAGGGGAGTGGAATTTCAGGTGTAGCGGTGAAATGCGTAGATATCTGAAGGAACACCAGTGGCGAAGGCGACTCCCTGGACTCAAACTGACGCTGAGGTACGAAAGCGTGGGTAGCAAACA
ASV11262	Bacteria	Pseudomonadota	Gammaproteobacteria	Methylococcales	Methylomonadaceae	Methylobacter	NA	Methylobacter tundripaludum SV96	0.9721	-	Methylobacter	Methylobacter (15)	CGGAGGGTGCGAGCGTTAATCGGAATTACTGGGCGTAAAGCGTGCGTAGGCGGTTCGTTAAGTCAGATGTGAAAGCCCTGGGCTCAACCTGGGAACGGCATTTGATACTGGCTAACTAGAGTTTAATAGAGGGGAGTGGAATTTCAGGTGTAGCGGTGAAATGCGTAGATATCTGAAGGAACACCAGTGGCGAAGGCGACTCCCTGGATTAAAACTGACGCTGAGGTACGAAAGCGTGGGTAGCAAACAGG
ASV11464	Bacteria	Pseudomonadota	Gammaproteobacteria	Methylococcales	Methylomonadaceae	Methylobacter	NA	Methylobacter tundripaludum SV96	0.9644	-	Methylobacter	Methylobacter (16)	TACGGAGGGTGCGAGCGTTAATCGGAATTACTGGGCGTAAAGCGTGCGTAGGCGGTTAATTAAGTCAGATGTGAAAGCCCCGGGCTTAACCTGGGAACGGCATTTGATACTGGTTAACTAGAGTTTAGTAGAGGGGAGTGGAATTTCAGGTGTAGCGGTGAAATGCGTAGATATCTGAAGGAACACCAGTGGCGAAGGCGACTCCCTGGACTAGAACTGACGCTGAGGTACGAAAGCGTGGGTAGCAAACAGG
*	A local BLASTN was run with the 16S rRNA gene of Methylocapsa gorgona MG08 (from genome), due to the lack of this gene in NCBI 16S rRNA gene database
**	modifeied taxonomy based on NCBI blast results, changes are highlighted as blue
***	the numbers match the numbers in Fig. 4

## Sheet: taxa_MG_ASV
Phylotype	Kingdom	Phylum	Class	Order	Family	Genus	Species	NCBI_hit	NCBI_identity	Genus_number*	Sequence
ASV2237	Archaea	Thermoplasmatota	Thermoplasmata	Methanomassiliicoccales	NA	NA	NA	-	-	NA (1)	TACCCGCAGCCCGAGTGGTGCTCGTTATTATTGGGCCTAAAACGTCCGTAGCCGGCCTTGTAAATCCATGTGGAAATCGGAGGGCTCAACCCTCCGAAGGGCGTGGACACTGCAAGGCTTGGGACTGGGTGAGTTCGGAGGTACTTCCGGGGTAGGGGTGAAATCCTGTAATCCTGGAAGGACCACCAGTGGCGAAGGCGTCCGAATAGAACGGATCCGACGGTCAGGGACGAAGCCCTGGGGCGCAAACG
ASV2287	Archaea	Thermoplasmatota	Thermoplasmata	Methanomassiliicoccales	NA	NA	NA	-	-	NA (2)	CCCGCAGCCCGAGTGGTGCTCGTTATTATTGGGCCTAAAACGTCCGTAGCCGGCCTTGTAAATCCATGTGGAAATCGGAGGGCTCAACCCTCCGAAGGGCGTGGACACTGCAAGGCTTGGGACTGGGTGAGTTCGGAGGTACTTCCGGGGTAGGGGTGAAATCCTGTAATCCTGGAAGGACCACCAGTGGCGAAGGCGTCCGAATAGAACGGATCCGACGGTCAGGGACGAAGCCCTGGGGCGCAAACG
ASV7653	Archaea	Thermoplasmatota	Thermoplasmata	Methanomassiliicoccales	NA	NA	NA	-	-	NA (3)	CCCGCAGCCCGAGTGGTGCTCGTTATTATTGGGCCTAAAACGTCCGTAGCCGGCCTTGTAAATCCATGTGGAAATCGGAGGGCTCAACCCTCCGAAGGGCGTGGACACTGCAAGGCTTGGGACTGGGTGAGTTCGGAGGTACTTCCGGGGTAGGGGTGAAATCCTGTAATCCTGGAAGGACCACCAGTGGCGAAGGCGTCCGAATAGAACGGATCCGACGGTCAGGGACGAAGCCCTGGGGCGCAAACGGG
ASV13176	Archaea	Thermoplasmatota	Thermoplasmata	Methanomassiliicoccales	NA	NA	NA	-	-	NA (4)	CCCGCAGCCCGAGTGGTGCTCGTTATTATTGGGCCTAAAACGTCCGTAGCCGGCCTTGTAAATCCATGTGGAAATCGGAGGGCTCAACCCTCCGAAGGGCGTGGACACTGCAAGGCTTGGGACTGGGTGAGTTCGGAGGTACTTCCGGGGTAGGGGTGAAATCCTGTAATCCTGGAAGGACCGCCAGTGGCGAAGGCGTCCGAATAGAACGGATCCGACGGTCAGGGACGAAGCCCTGGGGCGCAAACG
ASV15086	Archaea	Methanobacteriota	Methanobacteria	Methanobacteriales	Methanobacteriaceae	Methanobacterium	NA	Methanobacterium lacus	0.9961	Methanobacterium	CACCGGCAGCTCAAGTGGTGGCCATTATTATTGGGCCTAAAGCGTTCGTAGCCGGTTTGATAAGTCTCTGGTGAAATCCCGCAGCTTAACTGTGGGACTTGCTGGAGATACTATTAGACTTGAGGTCGGGAGAGGTTAGGGGTACTCCCAGGGTAGGGGTGAAATCCTATAATCCTGGGAGGACCACCTGTGGCGAAGGCGCCTAACTGGAACGAACCTGACGGTGAGTAACGAAAGCCAGGGGCGCGAACCGG
*	the numbers match the numbers in Fig. 4
